# Supplementary material for: Flavonoid Extract from Seed Residues of Hippophae rhamnoides ssp. sinensis Protects against Alcohol-Induced Intestinal Barrier Dysfunction by Regulating the Nrf2 Pathway
Source: Antioxidants (Basel). 2023 Feb 24;12(3):562. doi: 10.3390/antiox12030562 (PMC10044812; doi:10.3390/antiox12030562)
Supplement: Supplementary file 1 [file antioxidants-12-00562-s001.zip]

Archive with 2 entries (2 files):
- antioxidants-2211060-supplementary-tableS1.pdf
- antioxidants-2211060-supplementary-tableS2.pdf
